# Supplementary material for: Circulating extracellular vesicles release oncogenic miR-424 in experimental models and patients with aggressive prostate cancer
Source: Commun Biol. 2021 Jan 26;4:119. doi: 10.1038/s42003-020-01642-5 (PMC7838273; doi:10.1038/s42003-020-01642-5)
Supplement: Supplementary file 3 — Supplementary Data 1 [file 42003_2020_1642_MOESM3_ESM.xlsx]

## Sheet: Tabelle1
COHORT	GROUP	AGE (YEARS)	TOTAL GLEASON SCORE	METASTATIC SITE AT DIAGNOSIS
SOUTH AFRICA	BPH	67
SOUTH AFRICA	BPH	61
SOUTH AFRICA	BPH	75
SOUTH AFRICA	BPH	67
SOUTH AFRICA	BPH	66
SOUTH AFRICA	BPH	58
PORTO	PRIMARY	68	7
PORTO	PRIMARY	67	7
PORTO	PRIMARY	67	6
PORTO	PRIMARY	70	6
PORTO	PRIMARY	74	7
PORTO	PRIMARY	62	7
PORTO	PRIMARY	56	7
PORTO	PRIMARY	75	9
PORTO	PRIMARY	79	9
PORTO	PRIMARY	87	9
PORTO	PRIMARY	72	7
PORTO	PRIMARY	60	7
PORTO	PRIMARY	61	7
PORTO	PRIMARY	71	7
PORTO	PRIMARY	74	9
SOUTH AFRICA	PRIMARY	71	9
SOUTH AFRICA	PRIMARY	73	7
SOUTH AFRICA	PRIMARY	82	9
SOUTH AFRICA	PRIMARY	73	7
SOUTH AFRICA	mCSPC	75	9	BONE
SOUTH AFRICA	PRIMARY	80	9
SOUTH AFRICA	PRIMARY	63	9
SOUTH AFRICA	PRIMARY	69	7
SOUTH AFRICA	PRIMARY	58	10
SOUTH AFRICA	PRIMARY	61	9
SOUTH AFRICA	mCRPC	70	9	BONE
SOUTH AFRICA	PRIMARY	85	8
PORTO	mCRPC	66	10	LYMPH NODES
PORTO	mCSPC	84	10	BONE
PORTO	mCSPC	76	9	LYMPH NODE/BONE
PORTO	mCSPC	75	7	BONE; LYMPH NODES
PORTO	mCSPC	72	7	BONE
PORTO	mCSPC	66	7	LYMPH NODES
PORTO	mCSPC	63	7	LYMPH NODES
PORTO	mCSPC	76	9	BRAIN/BONES/LYMPHONODES
PORTO	mCSPC	70	7	BONE
PORTO	mCSPC	55	7	LYMPH NODES
PORTO	mCSPC	63	9	LYMPH NODES
PORTO	mCSPC	70	7	BONE/ LYMPH NODES
PORTO	mCSPC	65	7	BONE
PORTO	mCRPC	67	9	BONE
PORTO	mCRPC	83	7	BONE
PORTO	mCRPC	75	9	BONE
PORTO	mCRPC	77	9	BONE
PORTO	mCRPC	60	10	BONE/LYMPH NODES
PORTO	mCRPC	73	7	BONE/LYMPH NODES
PORTO	mCRPC	76	7	BONE
BELLINZONA	mCRPC	83	8	LUNG/LIVER/BONE
BELLINZONA	mCSPC	54	9	BONE
BELLINZONA	mCSPC	55	8	BONE
BELLINZONA	mCSPC	77		LYMPHNODES
BELLINZONA	mCRPC	88		BONE/LYMPHONODES
BELLINZONA	mCRPC	72	9	BONE/LYMPHONODES
BELLINZONA	mCRPC	85		BONE/LYMPHONODES
BELLINZONA	mCRPC	67	9	BONE
BELLINZONA	mCRPC	74	9	BONE/LYMPHONODES
BELLINZONA	mCRPC	69	8	LUNG/LYMPHONODES
BELLINZONA	mCRPC	78	7	BONE

## Sheet: total
		GROUPS
	BENIGN PROSTATIC HYPERPLASIA	BPH	6
	PRIMARY PROSTATE CANCER	PRIMARY	25
	METASTATIC CASTRATION SENSITIVE	mCSPC	16
	METASTATIC CASTRATION RESISTANT	mCRPC	17
		TOTAL	64
