# Supplementary material for: Circulating extracellular vesicles release oncogenic miR-424 in experimental models and patients with aggressive prostate cancer
Source: Commun Biol. 2021 Jan 26;4:119. doi: 10.1038/s42003-020-01642-5 (PMC7838273; doi:10.1038/s42003-020-01642-5)
Supplement: Supplementary file 4 — Supplementary Data 3 [file 42003_2020_1642_MOESM4_ESM.xlsx]

## Sheet: FIGURE 1D
Figure 1D
Sample name	SAPC_0137	SAPC_0170	SAPC_0222	SAPC_153	SAPC_177	UT_120	UT_152	UT_179	UT_221	UT_317	UT_345	SAPC_082	SAPC_0180	SAPC_0191	SAPC_312	UT_127	UT_233_2	UT_246_2	UT_316_2	UT_468_2	EOC_718	SAPC_226	UT_185_2	UT_193_2	UT_421_2	UT_792	UT_652	EOC_555	EOC_422	EOC_624	EOC_182	EOC_049	UT_187
Tumor type	BPH	BPH	BPH	BPH	BPH	PRIMARY	PRIMARY	PRIMARY	PRIMARY	PRIMARY	PRIMARY	PRIMARY	PRIMARY	PRIMARY	PRIMARY	mCSPC	mCSPC	mCSPC	mCSPC	mCSPC	mCSPC	mCRPC	mCRPC	mCRPC	mCRPC	mCRPC	mCRPC	mCRPC	mCRPC	mCRPC	mCRPC	mCRPC	mCRPC
CD9	0	0	0	11.02	3.51	0	0	393.69	550.78	0	54.64	53.9	0	8.55	0	0	17.01	32.45	13.34	0	0	8.94	32.3	52.89	31.73	0	0	0	0	0	0	0	0
CD63	3.59	14.44	8.25	11.7	2.94	0	3.91	287.54	284.43	5.23	16.33	3.01	0.86	13.84	16.41	4.58	20.55	35.21	14.91	11.13	1	0	77.53	66.48	16.02	0.43	3.95	9.05	5.46	8.44	0.29	18.38	5.99
CD81	0	274.2	46.64	350.28	175.5	9.05	68.23	389.88	1041.91	48.46	93.49	0.8	1.3	13.4	197.79	78.05	11.4	903.61	0.58	193.44	60.65	13.85	324.7	225.47	87.81	1.11	385.23	57.26	181.3	186.87	25.61	816.13	193.52

## Sheet: FIGURE 1E
	Ct miR-424
Tumor type	POSITIVE	NEGATIVE
BPH	0	6
PRIMARY	7	18
mCSPC	9	7
mCRPC	13	4

## Sheet: FIGURE 1F
Ct_miR-424	GROUP
40	BPH
40	BPH
40	BPH
40	BPH
40	BPH
40	BPH
40	PRIMARY
37	PRIMARY
40	PRIMARY
37	PRIMARY
37	PRIMARY
40	PRIMARY
40	PRIMARY
40	PRIMARY
40	PRIMARY
40	PRIMARY
40	PRIMARY
37	PRIMARY
40	PRIMARY
40	PRIMARY
40	PRIMARY
40	PRIMARY
40	PRIMARY
40	PRIMARY
40	PRIMARY
40	mCSPC
40	PRIMARY
40	PRIMARY
40	PRIMARY
36.7	PRIMARY
35	PRIMARY
40	mCRPC
37.5	PRIMARY
35.89	mCRPC
40	mCSPC
32	mCSPC
40	mCSPC
36	mCSPC
40	mCSPC
37	mCSPC
37	mCSPC
40	mCSPC
36	mCSPC
40	mCSPC
40	mCSPC
38	mCSPC
34.6	mCRPC
36.2	mCRPC
40	mCRPC
40	mCRPC
37	mCRPC
36	mCRPC
40	mCRPC
31	mCRPC
31	mCSPC
29.9	mCSPC
36.4	mCSPC
33	mCRPC
33	mCRPC
33	mCRPC
37	mCRPC
28.7	mCRPC
33	mCRPC
33.7	mCRPC

## Sheet: Figure 2B
miR-424 LEVEL IN DONOR CELLS
FOLD CHANGES WERE CALCULATED BY USING THE RATIO BETWEEN RELATIVE QUANTITY IN 424 VERSUS CTRL SAMPLES
RWPE-1
CTRL	424
1	13.5257
	13.635
	12.164
miR-424 LEVEL IN DONOR CELLS
FOLD CHANGES WERE CALCULATED BY USING THE RATIO BETWEEN RELATIVE QUANTITY IN 424 VERSUS CTRL SAMPLES
LNCaP
CTRL	424
1	29.2407
	22.5668
	31.7437
Relative expression of miR-424-5p was calculated using the 2−ΔΔCT method. The miR-424 expression was normalized to RNU6B or miR-21 used as endogenous controls

## Sheet: Figure 2C
miR-424 UPTAKE FROM CM
FOLD CHANGES WERE CALCULATED BY USING THE RATIO BETWEEN RELATIVE QUANTITY IN 424 VERSUS CTRL SAMPLES
RWPE-1
CM-CTRL	CM-424
1	3.60552
	4.1401
	4.09304
miR-424 UPTAKE FROM CM
FOLD CHANGES WERE CALCULATED BY USING THE RATIO BETWEEN RELATIVE QUANTITY IN 424 VERSUS CTRL SAMPLES
LNCaP
CM-CTRL	CM-424
1	1.93502
	1.98581
	1.95653
Relative expression of miR-424-5p was calculated using the 2−ΔΔCT method. The miR-424 expression was normalized to RNU6B or miR-21 used as endogenous controls

## Sheet: FIGURE 2D
miR-424 LEVEL IN DONOR TRANSFECTED CELLS
FOLD CHANGES WERE CALCULATED BY USING THE RATIO BETWEEN RELATIVE QUANTITY IN 424 VERSUS CTRL SAMPLES
RWPE-1
CTRL	424
1	48.8784
	36.636
	41.5691
Relative expression of miR-424-5p was calculated using the 2−ΔΔCT method. The miR-424 expression was normalized to RNU6B or miR-21 used as endogenous controls

## Sheet: FIGURE 2E
miR-424 UPTAKE IN RECIPIENT CELLS
FOLD CHANGES WERE CALCULATED BY USING THE RATIO BETWEEN RELATIVE QUANTITY IN 424 VERSUS CTRL SAMPLES
RWPE-1
CM-CTRL	CM-424
1	35.7725
	36.8248
	35.5685
Relative expression of miR-424-5p was calculated using the 2−ΔΔCT method. The miR-424 expression was normalized to RNU6B or miR-21 used as endogenous controls

## Sheet: FIGURE 2 F
SFE (%)
RWPE-1
CM-CTRL	CM-424
0.28	0.4
0.32	0.44
0.24	0.56
0.28	0.32
0.4	0.4
0.2	0.4
SFE (%)
LNCaP
CM-CTRL	CM-424
0.36	0.84
0.48	0.72
0.4	0.64
0.32	0.56
0.48	0.56
0.4	0.52

## Sheet: FIGURE 2G
COLONIES NUMBER
CM-CTRL	CM-424
8	16
6	17
7	16

## Sheet: FIGURE 2H
SFE (%)
CM-CTRL	CM-424
0.366667	0.4
0.266667	0.466667
0.233333	0.5
0.366667	0.4
0.266667	0.466667
0.2	0.466667

[truncated: 41 more sheets: FIGURE 2I, FIGURE 3C, FIGURE 3D, FIGURE 3 F, FIGURE 3G, FIGURE 3I, FIGURE 3J, FIGURE 3K, FIGURE 4B, FIGURE 4C, FIGURE 4D, FIGURE 4 F, FIGURE 4G, FIGURE 4H, FIGURE 4J, FIGURE 4K, FIGURE 4L, FIGURE 5B , FIGURE 5C, FIGURE 5D …]
