# Supplementary material for: Circulating extracellular vesicles release oncogenic miR-424 in experimental models and patients with aggressive prostate cancer
Source: Commun Biol. 2021 Jan 26;4:119. doi: 10.1038/s42003-020-01642-5 (PMC7838273; doi:10.1038/s42003-020-01642-5)
Supplement: Supplementary file 5 — Supplementary Data 2 [file 42003_2020_1642_MOESM5_ESM.xlsx]

## Sheet: Foglio1
UP	DOWN
BMP5	CRISP3
TBX4	NKAIN1
MYH7	KCNC2
ACTN2	ANKRD34B
CA3	CALCA
MYL2	CPB1
HSPB3	ALOX15
VSTM2A	CHGA
MYH6	TDO2
TNNT1	SLCO1B3
CKM	DNAH8
H19	SAA1
MYH2	SCG2
SLN	F5
LGR6	SLC5A1
NRAP	KLK12
ACTA1	SCNN1B
PAGE4	PIGR
HAPLN1	CGA
PITX2	EN2
TBX5	KCNH8
HPSE2	KIF25
BMPER	RFX6
PENK	TCN1
MYL3	SAA2
C21orf62	S100A2
HMGCLL1	CFTR
TNNT3	XDH
ACTC1	ISX
PLAC9	LRRC31
STAC	PI3
TMEM132C	PRAME
PI16	SYT13
XIRP1	CDH7
ITGA8	PCDH8
TCAP	CYP4Z2P
GALNT13	PLA2G7
DPT	CDH22
KY	C17orf55
FBXL21	GRP
WISP2	KLHL35
NPY6R	SLPI
ADRA1D	RASSF10
CD300LG	TMEM45B
NRK	MMP12
PRSS35	LRRC7
CXCL13	TAC1
KCNJ3	SV2C
ASTN1	NOX1
FOXF2	DLL3
SMTNL2	VSTM2L
ANGPTL1	CLDN7
C1QL1	SSPO
IGSF1	KCNN2
SGCG	B4GALNT4
ASPA	MNX1
CASQ1	OLIG1
MYOZ2	LOC100287718
CAMK2A	HOXD1
SYNPO2L	FOXB2
CNTFR	LOC644165
MLC1	PRR16
PLCL1	LRG1
SCN7A	ENPP3
ADRA1A	GGT1
EDNRB	HIST3H2A
TRDN	PPAPDC1A
WNT2	PEX10
ATRNL1	CD163L1
GPR133	NCRNA00173
SRL	GGT3P
NELL2	DERL3
NCAM1	CDC45
ANKRD1	SLC22A16
C8orf84	CCDC78
GATA5	IRX4
UNC45B	ASCL1
TRHDE	INSL5
DDIT4L	ODF3L2
NDP	KRT36
LDB3	C1orf161
FXYD1	COL9A2
CYP11A1	PLA2G2F
A2BP1	BARX1
ATP1A2	GGTLC2
TNNC1	TESC
SCN4A	SPC24
C4orf31	EDARADD
HIF3A	RHOV
C7	PTK7
GDF10	NR2E1
SMPX	GGTLC1
HAPLN4	F12
IGF2	PRR7
MASP1	C20orf103
MYOM3	PTPRN
FAM196A	TNFRSF18
ZNF536	KRT2
PDE1C	HES4
LMO3	TRIM46
GFRA1	CXCL14
ANO4	UFSP1
TNNC2	MELK
ITGA9	C9orf163
MEOX2	LOC145837
HSD11B1	KLC3
DGKG	GRAMD2
FAT3	SFN
KBTBD10	HPN
CDH2	FAM154B
EDIL3	THEG
SORCS2	EPR1
COL13A1	RSPH1
MYOM1	KIF4A
MMP16	DLGAP5
PNMT	ROPN1B
APOBEC2	AMHR2
KCNT2	HIST1H2BN
TSLP	BCL2L10
MAB21L1	UPF0639
MYLPF	PRSS27
ADAMTS5	SLC25A18
PRKG1	CCDC160
FXYD6	SRCIN1
FHL1	HAP1
CAV3	GTSE1
CHRDL1	ROPN1
IP6K3	RHPN1
TNNI2	ESPL1
NCAM2	CDC20
TRIM63	CDC25C
MAL	FLJ46111
COL4A6	SNHG11
RNF112	C6orf41
MAMDC2	MND1
COL14A1	NEK2
CAMK1G	BIRC5
IQSEC3	LMTK3
ABRA	GSC
IGFN1	CLDN8
NEGR1	TMEM63A
MYOT	HIST3H2BB
PRKCB	AGMAT
LRRC2	NEIL3
SRD5A2	SLC26A2
MYOZ1	C6orf52
NTRK3	APLN
CNTN1	LRGUK
CASQ2	RAB26
MYOZ3	UBE2C
DCN	PDE6A
FLNC	SAMD13
EMX2OS	TDRD6
C1QTNF7	DNAJB13
VIT	RTN4R
ANGPT1	CABP4
LOC572558	GMNN
SMOC1	PBK
TMEM108	AURKB
FBXO40	TROAP
FAT4	C9orf117
ADRA1B	SAA4
SPON1	PROZ
PHYHD1	C2CD4D
P2RX2	EPHA10
HSPB6	CCNO
HSPB7	CDH4
HSPB8	GJB1
KIAA0408	SLC10A4
TM6SF2	ACER3
FILIP1L	HS3ST4
F10	PTTG1
RGS9	IL20RA
PGF	ASRGL1
FILIP1	TERT
EPHA3	SLC7A11
TMOD4	CLDN3
HRNBP3	RTN1
SLIT3	CYP27B1
SEMA3A	REXO2
PPP1R1C	BEND3
CMTM5	DDTL
IGDCC4	C9orf43
GSTM5	CLEC18C
RASL12	PLEKHN1
UBXN10	LOC100287227
ELMOD1	C18orf56
KLHL30	TMSB15A
MYOM2	LEAP2
GPIHBP1	C19orf40
HPCAL4	C6orf108
GIPC2	RIBC2
SPOCK3	PCSK6
SLC8A3	USP43
C20orf200	CCNB2
HPGD	NCAPG
PTGS1	C6orf124
RAB9B	TMC5
LUM	CARD14
GLDN	C7orf10
OLFML1	OVOL1
DHDPSL	FASN
CRYAB	PDSS2
RSPO2	C16orf59
SCARA5	RPL36A
VGLL3	PKMYT1
KCNB1	TTLL6
GLT1D1	SPDYE6
NEXN	C2orf62
ASB5	NKX2-8
RGS7BP	GPR98
LMOD3	NME1-NME2
PGR	SHROOM1
SCN5A	RAB17
UNC5C	HIST1H2BO
EPHB1	PLK1
MYOCD	BUB1B
MYH3	RRM2
PROK1	TK1
PDE5A	EPCAM
ADAMTS19	ZNF467
RAB40A	MAP6D1
PYGM	C22orf36
SERPINA5	FAM194A
C2orf88	SPAG5
PGM5P2	RTN4RL1
LOC283392	OPLAH
ATP1B2	EME1
GPM6A	RDM1
KLHL14	RHBDL1
F7	LOC100134368
C10orf71	ZNF695
PTH1R	SPACA4
MAOB	GRIN1
PGM5	STEAP4
SLC38A5	C11orf35
FLRT2	C6orf154
PTGIS	UHRF1
ALDH1L2	WNK2
ADAMTSL4	LOC80154
C7orf58	RGL2
ANKRD2	KSR2
LINGO2	PRSS8
MYO18B	C16orf93
SRPX	STX19
EGFL6	LRRC56
CPEB1	OIP5
RRAD	ATP10A
SYNPO2	SCARNA7
MYLK	CASKIN1
ENPEP	CDR2L
OGN	TMEM125
RBMS3	SPTBN2
HEPH	ACRC
FAM107A	C10orf68
C10orf72
DDN
MYOC
AMPD1
ADCY5
PNMA2
FREM2
CYTL1
TRPC6
ANK2
ZFPM2
FST
LMOD1
FGF7
RSPO1
DUSP26
TMEM35
MRVI1
ITM2A
SGCD
MTTP
LOC284276
ADAMTSL5
MAMLD1
JAKMIP2
TSPAN18
PCOLCE2
FGF2
PTN
DAAM2
DUSP27
LPHN3
MGC45800
TTN
RBP4
SLIT2
LOC400759
SPTB
CCDC80
ADH1B
DNAJB4
EXTL1
ITGB3
BCHE
LCN6
DES
ATP1B4
PREX2
CAV1
LAMA2
CLVS2
SLC8A1
FAM163A
CLIP3
DDR2
APOB
MYH11
AQP5
GCNT4
ODZ3
CLEC3B
ADAMTS12
ID4
HRC
CRHBP
ANO5
HPD
ABI3BP
EMX2
SOX5
STARD8
KIRREL
FAM19A1
ABCG2
JAZF1
STC1
GEM
FBLN1
DTNA
SSTR2
FOSL1
ACTG2
NID2
IGFBP6
DOK5
ESPNL
FOSB
MCF2
SELE
CORIN
KCNAB1
MPP2
SPARCL1
PCOTH
LTBP4
NR4A3
EYA1
HHATL
PAPPA
CHRNA4
DENND2A
SCN2B
C1QTNF1
ZNF208
ZNF804A
WNT2B
LY6G6D
ACSS3
SCG5
CFD
LGI3
CCBE1
CES1
MYH1
B3GALT2
GRIA3
PDGFRA
HSPB2
TMIE
KCNE3
PCDH18
ASAM
TNNT2
ADAM33
PRKG2
KCNMB1
ACOX2
TIMP3
CCDC85A
LRRK2
SDPR
CCDC3
CCND2
SORBS1
CAPN6
IL33
IL6
SSC5D
PPP1R1A
GJC1
GLT25D2
FRMPD4
C1orf114
TMEM100
TCF21
SEMA3E
C6orf186
LRRN3
PTGDS
RND3
ITGB1BP2
GIPC3
AFF2
PAK3
UGT3A2
TMEM90B
HHIPL2
CCL14
NLGN3
PCDHAC2
JPH4
C1QTNF2
CD200
ECM1
MUSTN1
MSRB3
CLIC6
SCUBE3
LCN10
C4orf49
AKAP2
BHMT2
CHRNA1
FOXF1
SLC1A7
EGR3
CORO2B
WFDC1
SLC2A4
FLNA
FAM150A
GNAO1
FOXL1
RYR2
PODN
ASB2
ITIH5
DKK3
SGK269
S100A4
MYLK3
GRIP2
DHRS2
RGS13
NID1
MT1E
HRH2
CACNG1
IGF2BP2
COL6A3
CYS1
KLHL38
MURC
TMEM37
ZEB2
A2M
OSTBETA
IL6ST
NAALAD2
LRCH2
NECAB1
CAMK4
NLGN1
CNN1
COL19A1
ARSI
HOXD13
SLC38A4
LOC644538
DNASE1L3
MAP1A
SORCS1
PLN
PRDM6
JPH2
TMEM200B
KNDC1
SGCA
FHOD3
RASGRF2
MYH7B
TRPC1
WSCD2
CCDC89
TRIM9
CHRM2
CNRIP1
PRPH2
ZCCHC12
ABCA6
MGC16121
HLF
TPM2
TNIK
GPM6B
ZNF423
ELAVL3
TFPI
TAF7L
CFH
COLEC10
TNFAIP8L3
QPRT
ITGA1
ADAMTS4
PPP2R2B
TGFBR3
FUT9
LOC643763
PI15
BMP4
ACTA2
PCSK5
DCHS1
COX7A1
FAM38B
PDE2A
JAM3
LYVE1
SLC16A7
CAP2
COX4I2
VCL
HMCN1
CETP
PRND
FBLN2
C3orf70
LRP1B
GXYLT2
LOC728264
MEIS1
FAM46B
AVPR1A
INMT
PNMAL2
ABCC9
COL5A3
TMEM200C
FBLN5
HAAO
EHD2
TINAGL1
C2orf40
CELF2
PTGER2
C6orf174
TNNI1
XPNPEP2
SLC2A5
MEF2C
P2RX6
SCUBE1
COL6A1
FBN1
CEND1
NTF3
MS4A2
CSPG4
CXCL12
C18orf34
ECM2
FAM150B
AKR1C2
GADL1
PTHLH
PCDHGA3
ELANE
FERMT2
LOC399959
GPR20
PALLD
SEMA6D
TWIST2
ADRB3
KLHL33
CAV2
DIRC3
RUNX1T1
ST6GALNAC3
KCNMA1
NHSL2
TMTC1
CH25H
SIX2
GLT8D2
LOC401093
PTX3
MMP2
CYP27A1
CDH23
SYNM
CD22
DYNC1I1
TMLHE
PLAG1
WFIKKN2
RHOJ
BNC2
ZNF883
ADAMTS1
WIPF3
ZNF727
COL1A2
RCAN2
RAB40AL
SYNPO
CRTAC1
GRIK3
MAP1B
ANO6
STK32B
DPYD
MXRA7
GNAL
PDCD1LG2
IRAK3
TCEAL7
SYT11
NES
FGF10
PDE4C
CACHD1
PPAP2B
FRMD3
CLEC1A
HAS2
FHL5
MYL9
CA14
C2orf71
AOX1
HAR1A
TNMD
PPAPDC3
LDB2
HS3ST3A1
NKAPL
TNS1
EGR2
MYLK2
LRFN5
KIT
CYGB
ZEB1
C5orf4
RXRG
CMYA5
NPR2
FNDC5
SPARC
NTRK1
EMP1
PRICKLE2
HHIP
AOC3
EYA4
ADAMTS15
GVIN1
ODZ2
NR1H4
TSPAN11
MCAM
C14orf37
EBF1
MT1A
GLI2
GALNTL2
PRTFDC1
RGS22
OMD
COL27A1
DMD
PNMAL1
ASXL3
NOG
LRRC4
C14orf180
DBC1
LEFTY2
GBP6
CNTN2
ADAMTSL3
CTGF
PDZRN4
LRRC17
CFL2
PCDHGA2
IL7R
RNF150
COL25A1
B4GALNT1
BDNF
DNAJB5
RND2
LGR5
PRTG
LOC149837
NAP1L3
PIWIL2
GGTA1
KCNQ4
KCNN3
GNG2
TGFB3
SLC2A14
PTGER3
LIMS2
ARHGAP20
SYN1
MT1M
DPF3
CPA3
C1QTNF9B
KBTBD12
DLK1
GJD3
CES4
ATP2B4
DPYSL2
RBM24
TMEM47
SYT1
HOXC10
MATN2
TGFB1I1
ELN
FGD5
TSPAN7
ANKRD53
FGFR4
IL1RL1
SCN4B
PPARGC1A
DRD1
PKNOX2
LOC728392
PCDH10
SHE
NRP2
GZMK
IGF1
EFEMP1
CAND2
COL6A2
ALDH1A2
FAIM2
STK33
BOC
FZD7
CYR61
CHST3
GCK
PMP22
MMP28
PCDHGA12
PCDH9
KIAA1462
KCNJ8
GSTM2
COLEC11
RYR1
SEMA3D
CCDC88A
COL5A1
NAALADL1
KCNF1
SERPINE1
GPBAR1
GFPT2
TRPC4
C14orf49
PTPLAD2
CD69
RBP1
MRGPRF
C3orf45
SERPINF1
CD248
ADAM19
CKMT2
C2orf43
KDR
TMEM233
DAPP1
LOC255167
PLEKHH2
ADCY2
PRKCQ
TAGLN
DRD2
ZNF366
NCAPD3
SLC47A1
CACNA2D3
FLJ23867
CLEC9A
RTP1
CLIP4
QSOX1
APOLD1
SV2A
AKAP6
ABCD2
ACSM5
ZNF154
FAM65B
AMPH
PID1
GPR124
HTR2A
MKX
TBXA2R
EGFLAM
S100A6
CLU
AHNAK2
PRICKLE1
IGSF10
TGFBR2
KIAA1614
CCDC8
COL15A1
SCARA3
KANK2
RGS4
CCL4L2
SCHIP1
CDH20
KLF12
SLC24A3
OCA2
JAM2
PRIMA1
MAMSTR
POU3F1
LONRF3
DOC2B
EMP3
COL4A4
MPO
MFAP4
BMX
PIPOX
KCNE1L
GYPC
FGF9
SCIN
ROR1
TCEAL2
SLITRK6
TCF7L1
CPNE5
PPARG
ZAK
MRO
PLSCR4
NR5A2
ABCA8
OLFML3
PEAR1
NTRK2
KIAA1755
PPP1R12B
MMP3
THBD
LRRTM3
KIAA1199
BPI
OPCML
C1orf95
DZIP1
FGFR1
S1PR1
NFASC
SOCS3
ADH1C
C16orf89
HRCT1
HGF
TPSB2
CTF1
LSAMP
GPR3
SSPN
CYYR1
ANKRD45
SOX17
COL5A2
PLAC2
FAM153A
SLC35F4
DHRS9
C9orf4
GSN
RGS5
ISL2
RASGRF1
CECR1
GLIS1
TMEM119
DPYSL3
COL4A1
BDH2
PTRF
POPDC2
SERPING1
NACAD
FLT1
RRN3P2
CDH17
GBP1
SEMA5A
ITGA7
KCNQ5
NHEDC2
BTNL9
SYDE1
NRG2
SCT
DYSF
C13orf29
TNXB
DCHS2
STON2
SAMD14
CXCR7
TEK
SAMD9L
EGR1
MAN1A1
GYPE
LPHN2
SPEG
LGALS1
C20orf118
USP2
L1TD1
NKD1
PCOLCE
C1QL3
RBPMS
RPRM
RFTN1
RFTN2
TGFB2
ZNF516
SYT15
GATM
XKR5
NT5E
IFFO1
RARRES2
YBX2
LPAR1
RIMS4
GABRB2
CDC42EP3
PRELP
ARHGAP23
GLI1
GPR153
SERPINB9
RASSF2
CCDC69
BAI3
HTRA3
TPSAB1
ETV5
VWA5A
PURG
C19orf35
PPP1R14A
SPRY3
EDA2R
ADAM22
NRCAM
PLBD1
RCSD1
BST1
PNCK
STXBP6
PDGFC
MMP23B
GPR183
C1S
LTBP1
PRKCDBP
ADRA2B
ADAMTS2
PPP1R3C
POM121L9P
RNF175
FAM92A1
SH3GL3
KCNA3
CTTNBP2
DACT1
AVPR2
AFF3
SNAP25
KCNIP1
COL3A1
NNAT
EMCN
ZNF655
CALB2
C10orf128
CCDC136
CXorf36
LEPR
GPRASP1
TLR4
FBXO17
C12orf75
GFOD1
GPX8
ATOH8
EDNRA
THBS1
ISLR
AQP1
NYNRIN
DIXDC1
RGN
EMILIN1
KIF26B
EPHA4
FRMD6
DMGDH
EPB41L3
ITGA5
CABP1
PDE1B
SELP
QSER1
TMEM132B
CLIC4
STARD4
ACSL4
FAM162B
NBL1
C1orf186
GPC3
TRAT1
RHOBTB1
NOSTRIN
SLC16A4
FAM18A
TLE4
ABCG4
DLC1
TMEM158
NHS
FAM83D
VCAM1
GPRC5B
FAM90A1
C16orf45
RBPMS2
NIPAL4
SLC2A3
DSCAML1
HSN2
SH3BGR
CD40LG
PHYHIPL
C1orf54
PDE7B
HCG4
CST7
VIM
FMN2
DMC1
FAM115C
NMUR1
DRP2
TIMP2
EFEMP2
GCOM1
GATA6
DLL4
C11orf41
COL4A2
PDLIM7
EFHA2
DBNDD2
MMP17
KIAA1161
COL4A3
SH3PXD2B
NOVA1
GSTM3
GJA5
CX3CL1
GLRB
WIPF1
SULF1
KIAA1274
F13A1
IGF2AS
SAMD4A
GRID1
ANKRD35
EPHA7
KCNA7
WISP1
SPRED1
ELTD1
SHANK1
OXER1
MSN
SVIL
GLIS2
APOBEC3C
CD79B
RGS6
FFAR3
LCP2
SYPL2
ROCK2
COL8A1
MEIS2
ADAMTS10
TSHZ3
MYL4
MAPRE2
ZNF826
GEFT
DMPK
CNTNAP4
EHHADH
ENPP2
FCN3
C10orf114
FABP3
PRCD
FBN2
SNAI2
IFI44L
RGL1
EID3
ZNF676
GRK5
COL1A1
LOC154761
TNFRSF19
PLCL2
KCNS2
CDH5
POTEF
AXL
C9orf125
GPHA2
SEMA5B
UBE2QL1
DOCK3
SGCB
SNCG
ZNF385D
AMOTL2
EFHD1
HOXA7
EBF3
CACNG4
CYP26B1
LAMA4
CSRP1
FRZB
HIC1
PDGFRB
LOC145820
FLT4
C3orf59
TAGAP
PCDHGC5
ZNF660
TMEM229A
P2RY10
RGAG1
ARHGAP24
RASGRP4
MFAP2
C14orf139
IGFBP7
CNR1
BDKRB2
PRKCA
ROBO4
ROBO2
GIMAP5
MTMR11
SFRP2
SERPINE2
CSF1
FEZ1
SPRY2
SAMD12
RECK
KLF8
ANXA6
CCL16
PLCG2
ZNF114
AQP7
MAP7D3
PRKAR2B
FN1
LOC158376
KCNA5
CYP27C1
NPR1
DIO3
CCIN
SIGLECP3
C14orf132
CDA
HECTD2
RHBDL3
PTEN
RCOR2
AFAP1L1
AKAP12
VAT1L
C10orf54
FMO1
TRPV2
NRXN2
KCNH1
CHST6
ARL4D
UGT3A1
COL21A1
PNMA1
ELMO1
TBX2
DNM1
PLS3
MIPEP
SIGLEC6
RUSC2
PRRX1
HPGDS
G0S2
SPRY1
C6orf141
ST8SIA1
CRISPLD2
DACT3
PRELID2
SHD
DRD5
RBM20
STOM
SHROOM4
ARHGAP31
CNTNAP1
ADAMTS18
FAM65C
PDLIM3
HVCN1
TNFSF8
DPEP2
MSC
ZNF578
SLC16A2
TACR2
C15orf51
C7orf51
SPG20
ADAMTS8
GNAZ
C15orf41
CD34
SACS
LOH3CR2A
AFAP1L2
ZNF365
MMRN2
MT2A
RAB37
LHFPL2
MYADM
PAMR1
PTGDR
MXRA5
P2RY14
AHR
ARHGEF6
MYCT1
RASGEF1A
FLJ22536
CACNA1H
CD28
CD93
ZIK1
VAMP5
UST
EFS
BAALC
MRC2
PCDH19
ITPKA
USHBP1
GLIS3
PAPLN
DNM3
PLEKHA2
NGF
CARD6
GPR4
SLMAP
CLIC2
PLEKHG1
TSKS
LOC100130691
KCTD16
S100A3
GGT5
PTCH2
TACC1
BCL6B
EPHA2
MT1X
ST3GAL1
GIMAP8
CHSY3
RASGRP2
HDC
BEND6
ZNF711
SEC23A
XAF1
INHBE
SLAMF6
MARVELD1
CORO1C
PCDHB18
HEYL
SERPINB1
STX2
DFNA5
CHN1
SERP2
PHLDA1
C8orf31
FAM26E
TEAD1
CSDC2
ELF4
GPR173
ITPR1
GNG11
ACVRL1
RIMS3
ITK
LOC100302640
TACR1
EVI2A
TMEM71
BCAT1
EPB41L2
GPLD1
FAM124A
LPP
ANGPTL2
FLJ43390
C14orf64
CPT1C
NFATC4
NEURL1B
CDKL1
SOX15
SRGN
ARHGAP10
RAPGEF4
TSG1
FOXI2
HEG1
ARL10
BEND5
RGAG4
PLXDC2
SLFN11
COL16A1
SH3BGRL
IL21R
L3MBTL4
TMEM200A
TRO
EMILIN3
TNNI3K
FAM19A2
MATN3
GRASP
EVI2B
RDH5
TSPAN2
FOXC2
MITF
EVC2
TPSG1
TDRD10
TRPM3
GAS7
TTC28
HSPG2
FLJ41941
DKFZp434J0226
SLCO2A1
CXCR4
IFIT1
SEC14L5
GJA4
NODAL
IFI16
EPS8
GAB2
LPAR5
VEGFC
CCL4
KCTD17
COPZ2
IFI27
KSR1
WWTR1
PLVAP
SCRG1
TM4SF18
HBEGF
OLFML2B
FGL2
LOC283856
EPB41L4A
MEOX1
SNTB1
TTBK1
NLRP1
LAX1
KIF17
CALCRL
C1R
CRYGD
ADCY4
RBMS1
INPP5D
FAM101B
FLI1
SLC10A6
CALHM2
LARGE
OSBPL3
OLFML2A
CRTAM
PTPRB
KLHL4
GPR155
CYTIP
RGS18
TAL1
LOC653653
OSR1
THY1
RNF122
SLC6A1
GABRA5
CDKN2B
MFGE8
FAM198A
NXPH3
TPM1
LRRC3B
PRNP
PRRX2
ACTN1
PYHIN1
C6orf114
SLCO3A1
SEMA3G
GBP2
CPVL
SMTN
LRMP
GNB4
S100A16
TIE1
DMRT2
FCHSD2
CCL5
CBLN4
NAV2
P2RY8
FAM171A2
SAMD9
ARHGAP15
FSD2
RABGAP1L
BTBD19
PLCD3
DOCK11
MEIS3P1
ANGPT4
ZNF469
CD3E
LAMB1
SAMSN1
GADD45B
KATNAL1
ANTXR2
SFRP1
MST4
APOBEC3G
IER5
DUSP19
SLC46A3
RAB31
CD96
GPX7
KALRN
GAL3ST4
RASIP1
DARC
LGI4
ITSN1
CDK15
ASCL4
LRRC70
PDGFD
CD37
ZNF831
LIPE
C20orf194
NCRNA00087
FAM153B
FIBIN
CD48
GAPT
RHOF
TCEAL5
EFNA5
GIMAP7
ESAM
FOXD2
GFRA2
C21orf34
RASAL2
PRRG1
SLC43A3
KIAA1377
LOC100126784
ZCCHC24
PLEKHO2
SLCO2B1
SLC5A7
UCHL1
HSPA12B
KCNIP3
GAS6
SULF2
MGC16703
FIGN
IFIT2
FAM124B
FBXL7
UNC5B
GPR161
IGFBP5
IGFBP4
FABP7
TNC
NOVA2
BST2
MRAS
OLR1
KRT9
MIR155HG
LAYN
FAM184A
TMEM22
LRRN4CL
CLEC14A
RUNDC3B
KCNH2
FAM5B
REEP2
ADAMTS9
ITGAL
CNTN4
FAM40B
PHLDB1
TTYH2
KLF7
MOBKL2B
PLXND1
RCAN1
ZBTB47
ACAA2
DBX2
MRC1
CD8A
ECSCR
GPR34
ENO2
MMP14
GRRP1
FAR2
PSD
REM1
EPAS1
IL34
RGS1
SETBP1
CCDC158
HIGD1B
ALDH2
MEGF10
MGAT3
GRIA1
ASIP
SGCE
S1PR3
B4GALT6
CACNA1A
DUSP6
TMEM176A
FRMD7
PARM1
FKBP7
DZIP1L
PECAM1
GPR65
CALD1
ISL1
ICAM2
PPIC
OSR2
TNFRSF11B
S1PR2
C3orf64
HKDC1
ASAP1
SLFN12
C18orf2
FAM184B
B3GNT7
PKIG
KBTBD8
MYOF
PAPL
ARHGEF15
IL10RA
AEBP1
SH2D3C
C15orf59
ARID5A
ENTPD1
PLTP
AP1S2
LIPC
NKG7
ETS1
CMKLR1
LRRC32
ABLIM1
SOD3
GPER
TCF4
C11orf87
FAM126A
CERK
TUBA1A
PDE4A
GAB3
SUSD2
CREB5
CA12
ZCCHC18
PLA2G4A
SRRM3
F8
LMCD1
YPEL4
NPNT
SFXN3
BCL6
PLK2
C4orf12
STX11
MBNL2
ZNF521
FKBP9L
CTSC
SLC16A9
REP15
KCNT1
GIMAP4
ZC4H2
SUSD5
C5orf34
FLJ42709
PALMD
PTPN21
TGFBI
ARL4A
KIAA1949
FMNL3
IL16
FAM55C
KCND1
RGMA
ST3GAL5
KITLG
CDH11
C8orf48
ST8SIA4
RIN3
TNFRSF1B
GBP4
FAM20A
PLEKHO1
CPNE8
NCS1
KLF4
MAP3K12
FOXO1
PCDHB15
BTK
TMEM106A
PDLIM1
SH3PXD2A
SSFA2
RARB
C20orf160
ADORA1
KCNH4
CD44
PRUNE2
CRIM1
ITPRIP
ARAP3
LOC151534
CLEC2B
TRNP1
LOC285830
NAV1
PRRT4
SLC15A3
CTSK
PCDH11Y
KERA
TIAM1
NIPSNAP3B
FOLR2
FSTL3
FXYD5
COL8A2
FER
TM6SF1
PLK3
GPR156
RAB34
THSD1
FHL3
PLCD4
SEMA3C
CCDC81
PLEKHG2
GIMAP1
RAMP2
CSF2RA
CYB5R2
KLHL10
C5orf13
NR3C2
LHFP
LOC100130238
LOXL1
RNASE1
OLFM1
ATAD1
NEDD4
LOXL2
LOC283070
LOXL3
GSTM4
ITM2C
ZNF781
LOC202181
ARHGEF17
TLN1
MDFIC
PLAUR
RUNX3
ADCY3
DCLK3
HES5
